# Supplementary material for: Influence of genotype and soil on specialized metabolites production and bacterial microbiota associated to wild hop (Humulus lupulus L.): an early-stage study
Source: Front Plant Sci. 2025 Oct 21;16:1702956. doi: 10.3389/fpls.2025.1702956 (PMC12582967; doi:10.3389/fpls.2025.1702956)
Supplement: Supplementary file 1 [file SupplementaryFile1.zip]

Archive with 10 entries (9 files):
- Supplementary File 1/
- Supplementary File 1/Table 1.DOCX
- Supplementary File 1/Table 2.DOCX
- Supplementary File 1/Table 3.DOCX
- Supplementary File 1/Table 4.DOCX
- Supplementary File 1/Table 5.DOCX
- Supplementary File 1/Table 6.XLSX
- Supplementary File 1/Table 7.XLSX
- Supplementary File 1/Table 8.XLSX
- Supplementary File 1/Table 9.XLSX
