# Supplementary material for: Influence of genotype and soil on specialized metabolites production and bacterial microbiota associated to wild hop (Humulus lupulus L.): an early-stage study
Source: Front Plant Sci. 2025 Oct 21;16:1702956. doi: 10.3389/fpls.2025.1702956 (PMC12582967; doi:10.3389/fpls.2025.1702956)
Supplement: Supplementary file 1 [file SupplementaryFile1.zip › Supplementary File 1/Table 6.XLSX]

## Sheet: Sheet1
	Table S1. Main physico-chemical characteristics of the soils used in this experiment.
		SOIL A		SOIL B
		Texture (%)		Texture (%)
		Clay	21.2	Clay	18.9
		Silt	71.1	Silt	38.8
		Sand	7.7	Sand	42.3
		Clayey silt		Sandy silt clay
		pH		pH
		5.8		8.4
		Organic carbon (C, %)		Organic carbon (C, %)
		1,41 (± 0.13)		1,55 (± 0.15)
		Organic nitrogen (N, %)		Organic nitrogen (N, %)
		0.13 (± 0.01)		0.193 (± 0.01)
		C/N		C/N
		10.9		8
