# Supplementary material for: Influence of genotype and soil on specialized metabolites production and bacterial microbiota associated to wild hop (Humulus lupulus L.): an early-stage study
Source: Front Plant Sci. 2025 Oct 21;16:1702956. doi: 10.3389/fpls.2025.1702956 (PMC12582967; doi:10.3389/fpls.2025.1702956)
Supplement: Supplementary file 1 [file SupplementaryFile1.zip › Supplementary File 1/Table 7.XLSX]

## Sheet: Sheet1
		Table S2 Tracking read filtering and assembly using the 'dada2' package. BS = bulksoil, BSA = bulsoil A, BSB = bulksoil B; G27/31/3 = genotype 27,31 or 3; L = Leaves, LA = Leaves soil A, LB = Leaves soil B; R = Roots, RA = Roots soil A, RB = Roots soil B; S = Rhizospheric soil, SA = Rhizospheric soil A, SB = Rhizospheric Soil B.
			input	filtered	denoisedF	denoisedR	merged	nonchim
		BSAR1	97417	73742	67535	68088	27419	18978
		BSAR2	94806	72116	66673	66968	28212	18965
		BSAR3	99141	75353	70061	69991	29268	18927
		BSAR4	89274	68174	63116	63473	27216	17901
		BSBR1	89644	68226	62278	61863	24203	18827
		BSBR2	96206	73099	66116	66308	25634	19621
		BSBR3	90017	69091	62432	62823	23751	18863
		BSBR4	89741	69110	62751	63165	25645	18116
		G27LAR1	19149	13609	13436	13182	8339	7168
		G27LAR2	16551	11595	11482	11457	6454	5524
		G27LAR3	10582	7738	7639	7608	4860	4593
		G27LAR4	37577	30828	29754	30380	18897	17422
		G27LBR1	13277	10193	10087	10090	6974	6233
		G27LBR2	17589	12324	12259	12106	7965	7282
		G27LBR3	14661	10764	10671	10571	6027	5324
		G27LBR4	17153	12781	12706	12495	7209	6202
		G27RAR1	47317	38496	36909	36421	25579	17714
		G27RAR2	41539	33968	32557	32172	23591	17168
		G27RAR3	34258	27915	26705	26578	19443	14866
		G27RAR4	38269	30520	29378	29199	21520	16188
		G27RBR1	42498	34317	32711	32400	21533	16579
		G27RBR2	30833	24897	23646	23193	16207	12203
		G27RBR3	35038	28238	26838	26661	18190	13428
		G27RBR4	40723	33267	31505	31446	21816	14124
		G27SAR1	101428	77297	70423	70873	25383	18986
		G27SAR2	97724	73458	66921	67387	24585	17513
		G27SAR3	84254	61855	55360	56095	19298	14804
		G27SAR4	103581	78727	70627	71231	23430	17706
		G27SBR1	83368	63407	55560	55853	19464	15530
		G27SBR2	92524	70320	62259	62446	20441	17696
		G27SBR3	84549	64044	56742	56846	18578	16247
		G27SBR4	101998	77028	68487	69208	22472	19373
		G31LAR1	15452	11239	11149	11133	5804	5194
		G31LAR2	17739	13058	12885	12786	7999	7313
		G31LAR3	16520	12540	12402	12323	7571	6971
		G31LAR4	15499	11436	11333	11251	6252	5650
		G31LBR1	11925	9165	9054	8909	5818	5243
		G31LBR2	15485	11714	11587	11500	6062	5287
		G31LBR3	16114	12298	12103	11922	7920	7171
		G31LBR4	16885	13333	13113	12971	8382	7630
		G31RAR1	25647	19996	19459	19439	14031	11636
		G31RAR2	29410	23952	22827	22713	17039	13769
		G31RAR3	31230	25428	24163	24119	17337	13766
		G31RAR4	28385	23181	22180	22097	16401	12744
		G31RBR1	28784	22778	21433	21263	14005	10434
		G31RBR2	51206	42803	41062	40767	26717	21797
		G31RBR3	46780	38651	36808	36277	24966	19368
		G31RBR4	48080	39873	38248	37712	26155	21044
		G31SAR1	91207	67719	60566	61167	20120	15554
		G31SAR2	97554	74647	67421	67621	23283	18347
		G31SAR3	96713	72645	66303	66500	23879	17870
		G31SAR4	89216	66493	60782	60682	20944	15032
		G31SBR1	88688	66215	58825	59220	17697	15468
		G31SBR2	88103	65609	57986	58708	19298	16500
		G31SBR3	92114	69890	61438	62273	20211	16644
		G31SBR4	78376	58751	51093	51819	17264	13764
		G3LAR1	32247	26510	25727	26028	17890	16992
		G3LAR2	10816	7788	7711	7621	4900	4742
		G3LAR3	34231	28550	26809	28151	17296	16118
		G3LAR4	11055	8293	8195	8163	4570	4433
		G3LBR1	17046	12274	12085	11980	7084	6298
		G3LBR2	17873	13051	12873	12691	7009	6164
		G3LBR3	12995	9771	9707	9544	6262	6011
		G3LBR4	12091	8911	8836	8681	5603	5055
		G3RAR1	28335	22967	21874	21433	16279	12771
		G3RAR2	36060	29090	28026	27083	20561	15643
		G3RAR3	27497	22093	21268	20931	16079	12733
		G3RAR4	28156	22890	22207	21833	17269	14090
		G3RBR1	30681	24503	23069	22789	16159	12723
		G3RBR2	18320	14634	13595	13420	9060	7273
		G3RBR3	30378	23996	22787	22540	15921	12450
		G3RBR4	30591	24193	23158	22761	16493	12239
		G3SAR1	92128	71750	64092	64987	22729	16477
		G3SAR2	91105	69266	63160	63791	23613	17265
		G3SAR3	90393	68171	62029	62376	21833	15859
		G3SAR4	112413	85454	78550	78902	29632	20638
		G3SBR1	102677	77391	68735	69453	20515	17503
		G3SBR2	98136	75427	67036	67531	20149	16886
		G3SBR3	97787	74018	65384	65948	19401	17146
		G3SBR4	87937	65863	58663	58995	21027	16025
