# Supplementary material for: Influence of genotype and soil on specialized metabolites production and bacterial microbiota associated to wild hop (Humulus lupulus L.): an early-stage study
Source: Front Plant Sci. 2025 Oct 21;16:1702956. doi: 10.3389/fpls.2025.1702956 (PMC12582967; doi:10.3389/fpls.2025.1702956)
Supplement: Supplementary file 1 [file SupplementaryFile1.zip › Supplementary File 1/Table 8.XLSX]

## Sheet: Additional Table S3 (LEfSE_outp
Table S3 LEfSE output for rhizospheric soil compartment at "family" taxonomic level.
	Pvalues	FDR	G27A	G27B	G31A	G31B	G3A	G3B	LDAscore
Nitrososphaeraceae	0.0032627	0.017138	656.79	3730	566.39	3269.2	647.5	1868	3.2
Not_Assigned	0.011967	0.034984	2175.6	3735.2	2849.7	2915.9	2592.6	3335.6	2.89
Gemmatimonadaceae	0.002506	0.017138	1753.8	920.89	2269.5	857.38	2270.5	882.46	2.85
Microscillaceae	0.0016898	0.017138	76.335	1117.5	29.513	737.57	88.601	764.02	2.74
Xanthobacteraceae	0.0024636	0.017138	1051	423.25	1318.1	352.68	1307.9	467.06	2.68
Sphingomonadaceae	0.0032905	0.017138	892.35	401.33	1011.2	360.31	1088.3	403.36	2.56
Bacillaceae	0.072178	0.11717	1489.4	1243.2	1482.1	1190.5	1778.7	1107.2	2.53
Steroidobacteraceae	0.0028721	0.017138	141.24	734.43	218.94	566.59	151.42	749.26	2.48
Chitinophagaceae	0.85738	0.85738	2526.4	2900.9	3007.6	2541.5	2926.2	2870	2.38
Unknown_Family	0.0030354	0.017138	184.57	548.56	363.03	428.76	149.85	523.69	2.3
Solibacteraceae	0.002391	0.017138	219.9	43.804	315.47	37.81	267.85	26.713	2.16
Chthoniobacteraceae	0.0025362	0.017138	275.41	15.832	276.32	5.1754	288.23	8.1445	2.15
Bryobacteraceae	0.0037209	0.017401	267.25	59.67	307.7	56.086	285.72	58.806	2.1
67_14	0.29756	0.37571	407.42	547.54	618.85	503.63	575.7	493.44	2.03
Vicinamibacteraceae	0.0024955	0.017138	17.219	200.08	25.287	181.91	18.38	137.12	1.97
BIrii41	0.0067028	0.023938	36.547	221.05	62.307	169.91	41.916	196.86	1.97
Solirubrobacteraceae	0.011533	0.034984	117.35	45.813	209.95	70.768	227.23	52.327	1.96
Saprospiraceae	0.0012211	0.017138	0	176.93	0	144.56	0	127.78	1.95
Beijerinckiaceae	0.0031538	0.017138	29.509	169.65	39.903	205.55	49.83	185.98	1.95
Diplorickettsiaceae	0.030174	0.065289	82.928	40.33	207.98	35.048	60.192	44.229	1.94
Pedosphaeraceae	0.060373	0.1041	352.79	457.1	366.54	289.53	411.1	287.02	1.93
Geobacteraceae	0.0091925	0.029463	213.59	81.376	218.64	57.329	192.47	53.42	1.92
Comamonadaceae	0.41344	0.47488	330.88	467.18	368.32	436.65	302.18	427.82	1.92
Entotheonellaceae	0.0028117	0.017138	45.958	199.13	54.246	173.55	48.811	173.01	1.89
NS11_12_marine_group	0.0077549	0.026199	130.89	14.473	59.945	32.073	166.28	33.104	1.89
AKYH767	0.022191	0.052392	53.045	202.42	199.69	166.01	99.542	144.08	1.88
Dongiaceae	0.0014607	0.017138	0	146.66	6.8444	114.83	0	133.1	1.87
Nitrosomonadaceae	0.0030729	0.017138	39.658	146.99	27.047	139.62	35.505	173.45	1.87
Gaiellaceae	0.59634	0.63172	400.8	534.21	507.06	511.86	511.47	546.45	1.87
Haliangiaceae	0.04504	0.08403	164.95	299.32	188.84	168.88	225.81	172.74	1.83
Hymenobacteraceae	0.0013214	0.017138	0	89.001	0	68.424	0	129.33	1.82
Alteromonadaceae	0.015776	0.041083	126.65	1.2605	2.5216	0	3.5192	0	1.81
Flavobacteriaceae	0.013533	0.036773	41.848	157.75	46.914	88.19	46.269	90.178	1.77
Streptomycetaceae	0.030294	0.065289	130.59	179.53	166.91	215.07	241.7	177.12	1.75
Pseudomonadaceae	0.22288	0.30283	367.08	407.99	381.5	311.99	390.32	380.06	1.69
Reyranellaceae	0.11389	0.17152	103.48	51.852	113.24	28.659	120.56	42.908	1.67
Caulobacteraceae	0.036217	0.073018	63.021	27.285	84.002	17.667	98.973	39.184	1.62
Rhodanobacteraceae	0.0010373	0.017138	78.611	0	64.742	0	40.607	0	1.61
Polyangiaceae	0.0040836	0.017401	44.161	26.304	103.59	29.226	74.776	23.994	1.61
Methanosarcinaceae	0.0041357	0.017401	108.58	36.79	78.577	28.488	102.32	32.342	1.61
Devosiaceae	0.13618	0.20265	57.984	25.163	55.858	21.908	96.324	16.833	1.61
Planococcaceae	0.14607	0.21481	79.321	150.31	143.66	158.67	149.96	110.2	1.61
Pyrinomonadaceae	0.18221	0.26114	115.47	191.19	147.06	151.45	124.06	135.56	1.59
Pseudohongiellaceae	0.032624	0.069119	80.787	13.876	23.223	14.505	78.115	9.2504	1.57
Hyphomicrobiaceae	0.013498	0.036773	21.78	74.278	39.326	82.035	40.302	90.186	1.55
Thermoactinomycetaceae	0.0047331	0.017401	44.235	103.47	38.602	87.416	53.33	75.042	1.52
Methyloligellaceae	0.30525	0.37778	188.12	213.63	226.2	175.04	225.33	239.6	1.52
Xanthomonadaceae	0.61734	0.64307	155.52	138.16	198.13	133.15	156.45	136.43	1.52
Cellvibrionaceae	0.17871	0.25976	66.899	59.963	3.9163	25.597	49.021	33.64	1.51
SM2D12	0.0037933	0.017401	44.67	0	58.64	0	35.943	0	1.48
Myxococcaceae	0.41409	0.47488	49.186	104.43	75.47	58.337	53.602	46.5	1.48
Azospirillaceae	0.012551	0.035657	8.5262	62.974	9.1069	64.73	13.657	27.741	1.46
Desulfuromonadaceae	0.037924	0.073542	0	40.805	0	33.714	0	53.227	1.44
Rhodobacteraceae	0.0042862	0.017401	0	44.737	5.5746	29.555	6.9324	27.412	1.37
Schlesneriaceae	0.0046061	0.017401	44.904	0	21.515	0	35.123	0	1.37
Cyclobacteriaceae	0.80103	0.81405	44.802	0	1.7241	2.1739	0	3.0277	1.37
Crocinitomicaceae	0.027649	0.06284	27.599	41.916	0	6.6432	1.1123	13.729	1.34
Porticoccaceae	0.19723	0.27393	42.127	0	6.3763	7.3913	0.95057	9.3773	1.34
KF_JG30_B3	0.46925	0.51908	50.218	50.778	83.301	42.439	65.945	58.518	1.33
Blastocatellaceae	0.056352	0.10209	37.848	63.506	23.302	55.575	47.417	37.009	1.32
Acetobacteraceae	0.0022426	0.017138	37.644	0	17.37	0	31.433	0	1.3
37_13	0.012035	0.034984	11.736	0.68776	37.867	0	7.0966	5.1903	1.3
type_III	0.037614	0.073542	22.734	6.7059	25.549	8.1332	42.047	11.604	1.27
Acidiferrobacteraceae	0.0019153	0.017138	13.662	0	34.001	0	14.085	0	1.26
Paenibacillaceae	0.37128	0.44625	88.018	115.05	81.604	90.512	109.07	80.26	1.26
NS9_marine_group	0.0013544	0.017138	0	27.71	0	26.71	0	30.961	1.22
Longimicrobiaceae	0.028977	0.064681	21.753	1.2479	31.172	7.9861	23.83	0	1.22
Bdellovibrionaceae	0.50295	0.54668	50.851	57.553	82.274	63.58	59.757	80.724	1.22
Amb_16S_1323	0.0080736	0.026558	0	10.505	0	9.7968	0	30.712	1.21
Spongiibacteraceae	0.0027192	0.017138	0	21.796	0	21.416	0	28.779	1.19
Micropepsaceae	0.18385	0.26114	21.051	0	28.295	0	27.093	0	1.18
Rhizobiales_Incertae_Sedis	0.69382	0.71676	62.028	52.835	79.196	63.258	76.842	57.844	1.15
Micavibrionaceae	0.016251	0.041458	1.8657	23.066	17.423	24.786	6.251	27.468	1.14
Cytophagaceae	0.30459	0.37778	25.877	0	11.724	0	0	2.8329	1.14
Xiphinematobacteraceae	0.0074719	0.025944	11.231	32.106	10.857	34.012	8.8014	17.607	1.13
WD2101_soil_group	0.27948	0.36016	18.621	14.149	30.337	11.834	29.603	5.7417	1.12
Thermoanaerobaculaceae	0.35311	0.43273	0	11.983	23.359	6.093	9.5462	3.8927	1.1
211ds20	0.37555	0.44708	24.856	22.331	15.21	15.609	38.135	35.316	1.1
Peptostreptococcaceae	0.49337	0.54098	25.916	48.726	32.906	46.538	34.091	43.479	1.09
Alcanivoracaceae	0.015527	0.041083	0	5.7979	0	21.45	0	14.431	1.07
Vermiphilaceae	0.0029783	0.017138	12.303	0	21.043	0	13.859	0	1.06
env_OPS_17	0.83372	0.84045	71.998	56.515	68.615	53.272	74.246	68.99	1.06
Legionellaceae	0.22818	0.3067	3.6679	7.1758	12.955	13.219	2.2388	21.866	1.03
Woeseiaceae	0.025237	0.058419	1.8713	13.387	5.4547	20.971	1.8302	12.695	1.02
Opitutaceae	0.10017	0.15605	7.8593	26.036	9.2837	18.57	6.9272	8.9277	1.02
Bacteriovoracaceae	0.20858	0.28651	15.928	5.7522	21.253	4.3478	11.115	2.6193	1.01
Anaeromyxobacteraceae	0.038242	0.073542	0	17.923	0	9.9277	0	12.696	0.998
Gracilibacter	0.10112	0.15605	16.467	9.2474	0	17.482	0	0	0.989
Rubinisphaeraceae	0.057938	0.10346	18.354	5.3274	12.299	3.1425	7.8578	1.7705	0.968
Simkaniaceae	0.061901	0.10456	15.779	8.9328	18.36	2.1739	15.25	7.1201	0.959
Calditrichaceae	0.0020779	0.017138	0	16.079	0	0	0	4.0988	0.956
Latescibacteraceae	0.034211	0.071272	8.1533	4.8673	15.039	0	0	0	0.93
Rhizobiaceae	0.61297	0.64307	20.553	35.237	26.395	30.9	28.862	29.155	0.921
Solimonadaceae	0.39211	0.45808	0	6.0092	0	6.6341	0	14.518	0.917
Moraxellaceae	0.049467	0.090931	0	2.2124	0	7.5653	0	13.625	0.893
Terrimicrobiaceae	0.0024822	0.017138	0	12.987	0	6.7287	0	11.109	0.875
Lachnospiraceae	0.29001	0.3699	6.1314	19.137	8.9712	8.1332	10.602	14.176	0.875
Magnetospirillaceae	0.06741	0.11235	12.603	0	2.1614	0	4.4814	0	0.863
Pirellulaceae	0.11383	0.17152	12.451	0	5.1458	0	6.5886	0	0.859
Phycisphaeraceae	0.0039688	0.017401	0	11.415	0	11.438	0	12.375	0.857
B1_7BS	0.035487	0.072719	12.308	0	6.8611	0	9.5576	0	0.855
Fibrobacteraceae	0.76102	0.77973	4.6344	5.2469	13.442	1.17	8.8984	10.856	0.853
Erysipelotrichaceae	0.42794	0.4863	15.893	13.69	14.035	7.9268	20.075	15.049	0.85
Parachlamydiaceae	0.0044235	0.017401	12.055	0	9.8862	0	0.74627	0	0.847
Defluviicoccaceae	0.038843	0.073566	0	4.5757	0	0	0	11.493	0.829
KI89A_clade	0.59289	0.63172	14.2	18.304	6.8444	7.1859	8.8274	12.714	0.828
Oligoflexaceae	0.54329	0.58544	7.5122	6.8001	3.5164	13.267	6.743	14.713	0.819
Candidatus_Jidaibacter	0.09629	0.15236	11.146	0	2.5729	0	7.4627	0	0.818
Halieaceae	0.093369	0.14963	0	6.5337	0	10.89	0	6.728	0.809
Gemmataceae	0.060603	0.1041	7.3954	0	2.1614	2.7933	10.814	0	0.807
Cryomorphaceae	0.46011	0.51787	0	6.6441	4.2882	2.2662	10.249	2.4788	0.787
Rhodospirillaceae	0.060797	0.1041	0	4.508	0	5.4088	0	9.8341	0.772
Paracaedibacteraceae	0.25884	0.33703	4.5395	6.4015	0.42882	4.1514	10.073	4.9558	0.765
Hungateiclostridiaceae	0.23591	0.31371	5.2136	7.9422	9.2736	0	7.0877	2.4788	0.751
Clostridiaceae	0.3668	0.44514	15.724	21.421	21.89	16.227	24.832	22.869	0.745
Rickettsiaceae	0.019098	0.047744	0	8.9525	0	3.1688	0	0	0.738
Verrucomicrobiaceae	0.0045524	0.017401	0	0	8.896	0	3.7313	0	0.736
Sandaracinaceae	0.46401	0.51787	0	4.1265	7.9591	0	2.2388	2.0373	0.697
Leptospiraceae	0.010646	0.033269	7.8241	0	0	0	5.8563	0	0.691
A4b	0.022214	0.052392	1.1228	0	6.8341	0	3.9873	0	0.645
Geminicoccaceae	0.19022	0.26717	0	5.1982	0	5.4283	0	1.7301	0.57
Methylophilaceae	0.39211	0.45808	0	2.751	0	5.1827	0	3.187	0.555
Caldicoprobacteraceae	0.021002	0.051477	3.3429	0	1.0345	0	4.5572	0	0.516
Nitrospiraceae	0.071364	0.11717	703.66	756.2	717.53	556.67	701.21	573.93	2
Alicyclobacillaceae	0.24729	0.32538	5.597	2.2124	3.6023	14.508	0	18.133	1
