# Supplementary material for: Influence of genotype and soil on specialized metabolites production and bacterial microbiota associated to wild hop (Humulus lupulus L.): an early-stage study
Source: Front Plant Sci. 2025 Oct 21;16:1702956. doi: 10.3389/fpls.2025.1702956 (PMC12582967; doi:10.3389/fpls.2025.1702956)
Supplement: Supplementary file 1 [file SupplementaryFile1.zip › Supplementary File 1/Table 9.XLSX]

## Sheet: Additional Table S4 (LEfSe_outp
Table S4 LEfSE output for root compartment at "family" taxonomic level.
	Pvalues	FDR	G27A	G27B	G31A	G31B	G3A	G3B	LDAscore
Myxococcaceae	0.30954	0.35822	7.5405	2.2163	0	2.5826	8.3488	0	0.714
Gemmatimonadaceae	0.24219	0.31433	5.4825	0	10.162	0	7.5726	0	0.784
67_14	0.30459	0.35822	0	3.1056	0	5.1653	0	11.63	0.833
Chthoniobacteraceae	0.46662	0.49936	6.6964	10.615	0	4.38	12.018	4.7022	0.846
Halieaceae	0.038843	0.074044	0	12.136	0	12.397	0	0	0.857
NS9_marine_group	0.71806	0.72156	3.1646	6.6854	14.016	6.8144	0	3.1348	0.904
Hyphomonadaceae	0.18057	0.25034	6.5853	0	14.826	0	13.214	0	0.925
Pirellulaceae	0.018347	0.049959	0	16.804	0	12.559	0	13.757	0.973
Schlesneriaceae	0.27481	0.34211	22.87	0	7.4627	0	8.9286	0	1.09
Rubritaleaceae	0.0071423	0.036307	23.029	0	4.8232	0	22.495	0	1.1
Azospirillaceae	0.019693	0.049959	0	0	24.649	0	3.2468	0	1.12
Reyranellaceae	0.31124	0.35822	22.388	2.3292	0	1.0331	24.465	0	1.12
Vermiphilaceae	0.20637	0.27706	10.673	0	5.988	0	25.105	0	1.13
Silvanigrellaceae	0.028459	0.058928	26.44	0	14.052	0	3.9841	0	1.15
Micavibrionaceae	0.010443	0.038839	0	20.688	0	25.376	0	27.082	1.16
A4b	0.010824	0.038839	4.386	0	11.611	0	31.366	0	1.22
Pseudohongiellaceae	0.047884	0.083454	18.214	15.596	3.8532	37.586	6.9721	26.803	1.25
Parachlamydiaceae	0.60681	0.62738	57.759	69.619	41.39	57.364	74.638	45.944	1.25
Pseudomonadaceae	0.018347	0.049959	20.368	13.514	37.703	0	0	5.1487	1.3
211ds20	0.25699	0.32659	14.881	44.392	21.095	53.913	34.452	50.916	1.31
Thermoanaerobaculaceae	0.0098345	0.038839	0	9.009	0	18.629	0	40.229	1.32
Bdellovibrionaceae	0.11686	0.17822	49.694	19.559	4.0193	4.1322	12.047	4.7022	1.38
Polyangiaceae	0.025225	0.054955	9.6726	0	50.642	0	0	0	1.42
Porticoccaceae	0.13534	0.20136	23.99	24.37	51.74	9.7403	0	15.548	1.43
Nitrosomonadaceae	0.020357	0.049959	0	59.187	0	9.2975	0	56.109	1.49
NS11_12_marine_group	0.17825	0.25034	82.989	42.093	35.018	22.82	76.258	67.62	1.49
Rhizobiales_Incertae_Sedis	0.0099708	0.038839	0	48.284	0	29.403	0	67.805	1.54
Dongiaceae	0.20893	0.27706	48.051	86.473	68.331	112.79	43.016	97.987	1.55
Haliangiaceae	0.42342	0.47831	113.83	55.409	61.231	80.198	77.385	42.936	1.56
Flavobacteriaceae	0.50441	0.5305	57.403	80.542	124	70.984	124.43	43.46	1.62
Hyphomicrobiaceae	0.015082	0.049959	41.867	16.02	99.752	41.463	58.857	10.635	1.66
Moraxellaceae	0.0031962	0.024867	17.913	104.25	16.843	101.33	11.952	85.399	1.67
env_OPS_17	0.29981	0.35822	41.87	102.91	132.47	90.602	53.082	71.433	1.67
Nitrososphaeraceae	0.0013745	0.024867	0	83.218	0	74.772	0	97.044	1.69
Xanthomonadaceae	0.086283	0.13851	80.762	72.532	8.982	104.87	43.172	78.747	1.69
Leptospiraceae	0.018482	0.049959	143.46	16.133	39.188	17.119	93.271	40.234	1.81
Pedosphaeraceae	0.0011008	0.024867	106.23	0	131.22	0	97.003	0	1.82
Cytophagaceae	0.028981	0.058928	182.29	70.78	67.168	78.087	105.51	30.008	1.89
Steroidobacteraceae	0.44971	0.48986	384.55	421.66	256.15	277.67	360.39	286.65	1.92
Rhizobiaceae	0.16938	0.246	295.82	196.44	247.07	208.89	163.24	126.16	1.93
Sphingomonadaceae	0.023192	0.052397	294.15	214.04	151.9	159.87	325.6	194.48	1.94
Rhodanobacteraceae	0.0038109	0.02583	44.821	86.229	16.821	58.898	10.766	192.85	1.96
Alcanivoracaceae	0.016931	0.049959	61.639	208.55	32.441	204.99	25.751	141.66	1.97
Alteromonadaceae	0.022629	0.052397	182.66	2.8153	73.266	15.653	47.641	0	1.97
Sandaracinaceae	0.0024499	0.024867	10.818	140.63	25.674	169.02	6.4935	200.57	1.99
Opitutaceae	0.0070468	0.036307	136.55	328.31	155.95	278.61	144.24	199.03	1.99
Xanthobacteraceae	0.037781	0.074044	271.6	83.869	156.25	65.949	264.88	67.029	2.02
Caulobacteraceae	0.044173	0.081653	491.19	326.67	360.03	353.51	423.66	191.22	2.18
Devosiaceae	0.020475	0.049959	437.92	243.51	356.35	201.65	327.47	125.3	2.2
Unknown_Family	0.008532	0.038839	459	394.8	577.26	250.02	263.53	214.6	2.26
BIrii41	0.060143	0.099155	278.29	643.2	330.92	407.14	251.74	365.47	2.29
Cyclobacteriaceae	0.0032613	0.024867	410.13	0	165.9	4.3774	90.553	0	2.31
Crocinitomicaceae	0.090707	0.14188	103.18	541.33	107.01	193.52	81.338	126.35	2.36
Not_Assigned	0.047556	0.083454	979.89	1081.6	420.05	825.9	659.21	975.6	2.52
Cellvibrionaceae	0.72156	0.72156	845.94	1364.6	777.88	980.95	1045.1	692.62	2.53
Spongiibacteraceae	0.0013544	0.024867	0	1118.4	0	1010.4	0	1175.2	2.77
Comamonadaceae	0.43951	0.48745	3141.5	3814.5	2710.1	3538.2	2445.7	2701.1	2.84
Streptomycetaceae	0.0017414	0.024867	1657.6	167.61	513.29	112.8	545.78	85.538	2.9
Microscillaceae	0.051778	0.087735	2092.2	2797.4	1017.8	2586	2500.2	2948.1	2.99
type_III	0.0032214	0.024867	3725.7	321.29	1080.1	685.48	2344.7	222.57	3.24
Chitinophagaceae	0.0055061	0.033587	17679	6011.4	8971.8	4196.7	12096	4139.5	3.83
